# Supplementary material for: Dynamic substrate preferences predict metabolic properties of a simple microbial consortium
Source: BMC Bioinformatics. 2017 Jan 23;18:57. doi: 10.1186/s12859-017-1478-2 (PMC5259839; doi:10.1186/s12859-017-1478-2)
Supplement: Additional file 3: — Supplemental Table 1. (XLSX 55 kb) [file 12859_2017_1478_MOESM3_ESM.xlsx]

## Sheet: Sheet1
	T50 (hours)						Width (hours)						Th (hours)						Length of Window of Usage from 90% to 10% Available Resource (hours)						Maximum Rate of Depletion (mMol/hour/gCDW)
	Bc		Pl		Pb		Bc		Pl		Pb		Bc		Pl		Pb		Bc		Pl		Pb		Bc		Pl		Pb
Compound	Average	Standard Error	Average	Standard Error	Average	Standard Error	Average	Standard Error	Average	Standard Error	Average	Standard Error	Average	Standard Error	Average	Standard Error	Average	Standard Error	Average	Standard Error	Average	Standard Error	Average	Standard Error	Average	Standard Error	Average	Standard Error	Average	Standard Error
alanine	4.88017	0.024905	5.37668	0.00656611	5.57044	0.0425418	0.44463	0.024905	0.448894	0.00656611	0.590234	0.0425418	4.88017	0.024905	5.37668	0.00656611	5.57044	0.0425418	0.975445	0.0260264	0.984845	0.043655	1.29475	0.0572055	60.6129	0.855822	85.9049	1.11911	81.0506	2.36974
arginine	5.15177	0.014257	5.53186	0.0487543	5.89186	0.180443	0.234784	0.014257	0.658776	0.0487543	0.605483	0.180443	5.15177	0.014257	5.53186	0.0487543	5.89186	0.180443	0.51377	0.00704017	1.44339	0.106737	1.3206	0.391608	38.9557	0.319841	26.6475	0.0650751	27.3681	2.62529
asparagine	4.4257	0.019713	4.29128	0.057027	3.95425	0.107541	0.187537	0.019713	0.370072	0.057027	0.907435	0.107541	4.42607	0.0197294	4.29197	0.0569333	3.95587	0.107464	0.410032	0.0212794	0.811263	0.151082	1.85844	0.13118	176.995	17.9341	176.685	26.6479	153.832	15.6177
aspartate	4.2797	0.0271803	3.68965	0.697707	4.85006	0.400403	0.201079	0.0271803	0.834612	0.697707	0.778941	0.400403	4.2797	0.0271803	3.68965	0.697707	4.85006	0.400403	0.43998	0.0212652	1.02352	0.264859	1.6084	0.583817	193.529	25.3764	181.13	33.3956	83.7996	15.9675
glucose	2.40627	0.0158096	4.14694	0.212387	5.08425	0.22325	0.304011	0.0158096	0.919451	0.212387	1.66942	0.22325	2.46996	0.00994275	4.26809	0.206211	5.24368	0.212556	0.632025	0.0689224	1.82317	0.133176	2.89396	0.0783666	5079.52	3906.72	64.1293	14.9471	19.9816	0.754234
glutamate	5.04927	0.0151495	4.74744	0.0314738	5.14295	0.25659	0.0365844	0.0151495	0.420483	0.0314738	0.720646	0.25659	5.05031	0.0152962	4.74926	0.031362	5.14574	0.255891	0.0784362	0.0166712	0.921589	0.142811	1.54592	0.472028	371.606	57.8452	84.8387	14.3845	80.3079	14.1399
glutamine	4.16536	0.0128542	4.16335	0.0556817	4.2231	0.109399	0.258415	0.0128542	0.413917	0.0556817	0.65358	0.109399	4.16536	0.0128542	4.16335	0.0556817	4.2231	0.109399	0.5666	0.0383217	0.906955	0.167056	1.42088	0.0992994	228.569	7.86459	185.61	35.0141	142.603	25.412
glycine	6.73569	0.0493882	7.09622	0.00444464	8.39782	0.00489694	0.24662	0.0493882	0.356882	0.00444464	0.420413	0.00489694	6.73569	0.0493882	7.09622	0.00444464	8.39782	0.00489694	0.541003	0.113047	0.783652	0.0533755	0.922068	0.0446797	65.1685	14.2937	83.6385	5.85861	34.2986	1.51343
histidine	4.45485	0.00880575	4.97242	0.161839	5.96274	0.0128281	0.280027	0.00880575	0.455254	0.161839	0.359167	0.0128281	4.45485	0.00880575	4.97242	0.161839	5.96274	0.0128281	0.614267	0.0428041	0.993151	0.329874	0.788224	0.0909084	80.8445	6.59077	75.3252	10.504	47.5819	6.28997
isoleucine	4.93693	0.0974325	6.8064	0.0863699	7.46333	0.0456849	0.445448	0.0974325	1.14951	0.0863699	0.862537	0.0456849	4.93693	0.0974325	6.8064	0.0863699	7.46333	0.0456849	0.975871	0.245574	2.4891	0.13635	1.89184	0.0478382	43.241	4.87797	11.3279	0.238987	17.2966	1.0239
leucine	4.69793	0.212035	7.06084	0.261551	7.887	0.323773	0.701481	0.212035	1.42337	0.261551	0.79755	0.323773	4.69793	0.212035	7.06084	0.261551	7.887	0.323773	1.46928	0.381155	2.99143	0.248736	1.70792	0.768892	34.2069	3.78326	8.34147	0.303378	12.4787	1.41346
lysine	8.04701	0.118399	6.82246	0.119696	6.94679	0.286134	0.254303	0.118399	0.552679	0.119696	0.5935	0.286134	8.0578	0.113179	6.84516	0.112774	6.96984	0.271914	0.551329	0.266701	1.19896	0.354284	1.25136	0.791522	121.127	108.453	22.5831	6.16684	47.8217	19.6564
methionine	10.7775	1.12837	7.12888	0.0964986	9.13531	0.157452	3.86729	1.12837	1.35178	0.0964986	1.75409	0.157452	13.841	1.31182	8.74142	0.229463	10.5896	0.139512	5.58916	0.730094	2.24126	0.286167	3.11311	0.193156	0.810768	0.120772	5.35606	0.938942	2.70187	0.149214
phenylalanine	8.01196	0.168499	6.33483	0.00717997	6.51779	0.0716063	1.74929	0.168499	0.549603	0.00717997	0.717074	0.0716063	9.27276	0.337077	6.3376	0.007148	6.52126	0.0713969	3.08274	0.399074	1.20452	0.0219942	1.57122	0.124832	2.03871	0.603612	20.4026	0.833615	15.1417	1.12179
proline	6.43027	0.0203054	5.82007	0.0300751	5.62208	0.0555574	0.884566	0.0203054	0.450948	0.0300751	0.653335	0.0555574	6.43027	0.0203054	5.82007	0.0300751	5.62208	0.0555574	1.93615	0.0109946	0.989656	0.0548181	1.43219	0.109841	9.85162	0.296921	49.1975	2.89061	53.064	0.71502
serine	4.24973	0.00834891	5.30048	0.0260042	5.84746	0.19569	0.518513	0.00834891	0.195708	0.0260042	0.648656	0.19569	4.24973	0.00834891	5.30048	0.0260042	5.84746	0.19569	1.13635	0.0305965	0.429329	0.0162808	1.41141	0.380434	110.129	1.3332	179.231	3.42497	51.1002	2.12378
threonine	5.13253	0.00153084	7.43738	0.0215562	7.49533	0.0822443	0.208855	0.00153084	1.1221	0.0215562	1.07862	0.0822443	5.13897	0.00203206	7.47159	0.021601	7.5285	0.0808539	0.453792	0.0351235	2.43015	0.0501166	2.33728	0.139804	63.7735	6.86051	10.6211	0.37436	14.3613	0.976191
tryptophan	7.25285	0.0705927	6.37078	0.0706141	6.98048	0.185598	1.43874	0.0705927	1.21647	0.0706141	0.989887	0.185598	7.26145	0.0778731	8.09647	0.178566	6.99802	0.185111	3.06557	0.0500287	1.92694	0.380058	2.14399	0.257928	3.08819	0.382684	4.8367	0.648786	10.6815	1.86851
tyrosine	4.66336	0.0653388	7.09501	0.00659254	7.27646	0.0279175	0.741097	0.0653388	0.259137	0.00659254	0.176152	0.0279175	4.7181	0.0629192	7.11429	0.00910427	7.28926	0.0277985	1.58032	0.110395	0.557953	0.103711	0.377972	0.0103798	2.36336	0.113107	4.02591	0.838976	7.16199	0.488503
valine	5.08334	0.0328201	7.77133	0.0555375	8.16887	0.0801871	0.356236	0.0328201	1.14924	0.0555375	0.816445	0.0801871	5.08334	0.0328201	7.77133	0.0555375	8.16887	0.0801871	0.781644	0.0861167	2.51014	0.069754	1.79216	0.133749	42.5981	4.24959	10.234	0.374707	9.68225	0.592324
